# Supplementary material for: Clinical Validity of a Machine Learning Decision Support System for Early Detection of Hepatitis B Virus: A Binational External Validation Study
Source: Viruses. 2023 Aug 14;15(8):1735. doi: 10.3390/v15081735 (PMC10458613; doi:10.3390/v15081735)
Supplement: Supplementary file 1 [file viruses-15-01735-s001.zip]

Archive with 1 entries (1 files):
- viruses-2535744-supplementary.pdf
